# Supplementary material for: Comparison of Oral Antidiabetic Medications and Insulin Therapy for Glucocorticoid-Induced Hyperglycemia in Patients with Autoimmune Diseases
Source: J Clin Med. 2025 Dec 5;14(24):8642. doi: 10.3390/jcm14248642 (PMC12733825; doi:10.3390/jcm14248642)
Supplement: Supplementary file 1 [file jcm-14-08642-s001.zip]

Archive with 1 entries (1 files):
- jcm-4004491-supplementary.pdf
